# Supplementary material for: Nutritional Composition and Safety Aspects of Deep-Sea Whelks (Buccinum tenuissimum Kuroda)
Source: Foods. 2024 Apr 11;13(8):1169. doi: 10.3390/foods13081169 (PMC11049162; doi:10.3390/foods13081169)
Supplement: Supplementary file 1 [file foods-13-01169-s001.zip]

Archive with 1 entries (1 files):
- foods-2932889-supplementary.pdf
